# Supplementary material for: Person identification from EEG using various machine learning techniques with inter-hemispheric amplitude ratio
Source: PLoS One. 2020 Sep 11;15(9):e0238872. doi: 10.1371/journal.pone.0238872 (PMC7485780; doi:10.1371/journal.pone.0238872)
Supplement: S1 Dataset — (ZIP) [file pone.0238872.s002.zip]

Archive with 24 entries (24 files):
- s01.edf
- __MACOSX/._s01.edf
- s02.edf
- __MACOSX/._s02.edf
- s03.edf
- __MACOSX/._s03.edf
- s04.edf
- __MACOSX/._s04.edf
- s05.edf
- __MACOSX/._s05.edf
- s06.edf
- __MACOSX/._s06.edf
- s07.edf
- __MACOSX/._s07.edf
- s08.edf
- __MACOSX/._s08.edf
- s09.edf
- __MACOSX/._s09.edf
- s10.edf
- __MACOSX/._s10.edf
- s11.edf
- __MACOSX/._s11.edf
- s12.edf
- __MACOSX/._s12.edf
